# Supplementary material for: Glibenclamide Nanocrystal-Loaded Bioactive Polymeric Scaffolds for Skin Regeneration: In Vitro Characterization and Preclinical Evaluation
Source: Pharmaceutics. 2021 Sep 14;13(9):1469. doi: 10.3390/pharmaceutics13091469 (PMC8469322; doi:10.3390/pharmaceutics13091469)
Supplement: Supplementary file 1 [file pharmaceutics-13-01469-s001.zip]

Archive with 1 entries (1 files):
- pharmaceutics-1351613-supplementary.pdf
